# Supplementary material for: The Redundancy of Peptidoglycan Carboxypeptidases Ensures Robust Cell Shape Maintenance in Escherichia coli
Source: mBio. 2016 Jun 21;7(3):e00819-16. doi: 10.1128/mBio.00819-16 (PMC4916385; doi:10.1128/mBio.00819-16)
Supplement: Table S1 — PG composition of PBP mutant strains (separate Excel file). [file mbo003162862st1.xlsx]

## Sheet: 7.5 & 5.0 muropep column
	KY Strain	WV strain collection	Strain details	1A	1B	4	4B	5	6	6B	7	AmpC	AmpH		Tri	Tri	Tetra Gly 4	Tetra Gly 4	Tetra	Tetra	Penta Gly5	Penta Gly5	Di	Di	Penta	Penta	TetraTri (DAP)	TetraTri (DAP)	TetraTetra Gly4	TetraTetra Gly4	TetraTri	TetraTri	TetraPenta Gly5	TetraPenta Gly5	TetraTetra	TetraTetra	TetraPenta	TetraPenta	TetraTetraTri	TetraTetraTri	TetraTetraTetra	TetraTetraTetra	TetraTetraPenta	TetraTetraPenta	Tetra Tri Anh I	Tetra Tri Anh I	TetraTri Anh II	TetraTri Anh II	TetraTetra Anh I
															pH 7.5	pH 5.0	pH 7.5	pH 5.0	pH 7.5	pH 5.0	pH 7.5	pH 5.0	pH 7.5	pH 5.0	pH 7.5	pH 5.0	pH 7.5	pH 5.0	pH 7.5	pH 5.0	pH 7.5	pH 5.0	pH 7.5	pH 5.0	pH 7.5	pH 5.0	pH 7.5	pH 5.0	pH 7.5	pH 5.0	pH 7.5	pH 5.0	pH 7.5	pH 5.0	pH 7.5	pH 5.0	pH 7.5	pH 5.0	pH 7.5
1	CS109	1564	W1485 rpoS(katF) rph.	1	1	1	1	1	1	1	1	1	1		5.32	8.89	1.65	1.04	39.97	38.69	0	0.48	1.75	1.51	1.81	4.39	2.13	0.96	0.45	0.87	1.81	4.26	0	0	32.78	29.27	0.66	0	0.99	1.97	3.59	3.43	0	0	1.38	1.26	0	0	0.81
3	SKCS66-1	1566	CS109 dacC::res ampH::res dacA::res dacB::res mrcB::res dacD::res pbp4b::frt::kan:frt	1	0	0	0	0	0	0	1	1	0		3.05	2.86	0.85	0.59	26.02	15.81	1.32	1.37	1.16	0.5	12.24	28.8	0.95	0.5	0.4	0.51	0.88	0.53	2.72	0.64	22.74	12.31	14.19	22.24	0.51	0.76	2.39	1.04	1.36	1.11	0.28	1.45	0.88	0	1
4	SKCS67-1	1567	CS109 dacC::res ampH::res dacA::res dacB::res mrcA::res dacD::res pbp4b::frt::kan:frt	0	1	0	0	0	0	0	1	1	0		3.08	3.15	0.22	0.63	26.36	17.5	1.66	0.31	1.17	1.56	9.92	21.84	0.37	0.41	0.97	0.52	0.65	0.6	3.32	1.48	23.57	14.44	13.61	21.54	0.61	0.99	2.44	1.87	1.2	2.45	1.01	0.62	0	0	0.86
5	SKCS68-1	1568	CS109 dacC::res ampH::res dacA::res dacB::res pbp4b::frt::kan:frt	1	1	0	0	0	0	1	1	1	0		4.54	5.36	1.2	0.91	31.25	36.68	1.46	2.15	1.3	2.46	5.56	2.46	1.26	0.88	0.99	0.92	0.99	1.2	3.62	0	27.03	34.79	7.81	1.3	0	0.46	1.56	1.47	2.37	2.83	0	0	0	0	0.36
6	SKCS69-1	1569	CS109 dacC::res ampH::res dacA::res dacB::res dacD::res:kan:res	1	1	0	1	0	0	0	1	1	0		4.11	4.23	1.05	0.66	28.24	20.65	1.69	0.46	1.22	1.62	9.59	20.98	1.12	0.48	0.84	0.31	0.83	0.77	3.73	1.19	23.66	16.85	11.66	18.73	0.26	1.12	1.09	1.41	2.09	1.77	0	0.15	0	0	0.37
7	SKCS71-1	1570	CS109 dacB::res dacA::res dacC::res ampH::res dacD::res pbp4B::frt:kan:frt and is kanR.	1	1	0	0	0	0	0	1	1	0		4.95	4.63	1.1	0.61	27.56	19.37	1.64	0.62	1.78	1.97	8.56	19.99	1.05	0.24	1.61	0.83	1.75	1.29	3.4	1.21	22.86	16.79	9.51	18.23	0.55	0.44	2.8	1.91	1.02	2.02	1.02	1.11	0	0	0.27
8	CS612-1K	1578	CS109 ampC::res dacC::res pbpG::res ampH::res dacA::res dacB::res:kan:res	1	1	0	1	0	0	1	0	0	0		1.76	4.21	0.52	0.68	16.68	28.97	3.41	0.34	1.09	2.03	10.21	2.05	0.62	0.9	0.62	1.04	0.49	1.28	7.27	1.49	22.65	39.87	19.21	1.45	0.89	0.31	2.36	4.21	2.48	0.24	0.14	0.27	0	0.16	0.5
9	CS614-1K	1579	CS109 mrcA::res ampH::res dacA::res dacC::res dacB::res pbpG::res:kan:res	0	1	0	1	0	0	1	0	1	0		1.67	4.19	0.49	0.69	14.72	28.48	3.38	0.36	1.05	2.29	11.92	2.09	0.48	0.83	0.39	1.07	0.57	1.27	7.29	1.52	21.14	39.85	22.12	1.52	0.82	0.23	2.17	4.3	2.76	0.31	0	0.22	0	0.17	0.43
10	CS615-1K	1580	CS109 mrcA::res ampC::res dacA::res dacC::res pbpG::res dacB::res:kan::res	0	1	0	1	0	0	1	0	0	1		3.16	5.18	0.77	0.8	21.7	32.18	3.32	0.49	1.19	1.79	9.42	2.31	0.67	0.66	0.67	1.06	0.52	1.14	6.89	0	22.92	40.35	18.35	2.02	0	0	2.26	4.05	2.23	0.38	0.19	0.24	0	0	0.32
11	CS616-1K	1581	CS109 mrcA::res ampC::res dacA::res ampH::res pbpG::res dacB::res:kan::res	0	1	0	1	0	1	1	0	0	0		1.98	4.53	0.59	0.67	14.78	29.29	3.5	0.39	1.09	2.41	12.28	1.94	0.48	0.82	0.59	1.19	0.48	1.58	7.84	0	20.8	40.61	22.93	1.6	0.83	0.58	2.07	4.12	2.73	0.29	0	0.16	0	0.23	0.34
12	CS617-1K	1582	CS109 mrcA::res ampC::res dacC::res pbpG::res ampH::res dacB::res:kan::res	0	1	0	1	1	0	1	0	0	0		4.06	5.93	1.12	0.88	28.12	28.49	0.48	0.35	1.81	2.95	0.44	0.89	1.61	0.99	1.91	0.9	2	2.01	3.11	2.56	41.31	35.26	0.32	0.71	0.52	0.37	4.48	3.98	0	0	0.25	0.31	0.17	0.26	0.89
13	CS618-1K	1583	CS109 mrcA::res ampC::res dacC::res pbpG::res ampH::res dacA::res:kan::res	0	1	1	1	0	0	1	0	0	0		2.8	2.78	0.78	0.8	25.38	25.24	2.64	2.83	1.45	1.53	6.05	6.03	1.06	1.14	0.94	0.92	0.81	0.82	6.61	6.64	28.3	27.91	12.01	11.93	0.76	0.72	2.85	2.77	1.43	1.41	0.24	0.28	0.1	0	0.39
14	CS619-1K	1584	CS109 mrcA::res ampC::res dacA dacB::res dacC::res ampH::res:kan::res	0	1	0	1	0	0	1	1	0	0		3.51	6.22	0.82	1.08	24.42	30.28	2.02	0	1.5	2.47	9.76	2.07	0.96	0.98	0.77	1.6	0.93	2.29	4.98	0	21.2	35.41	14.48	0.92	1.52	3.88	1.73	3.28	1.56	0	0.14	0	0	0	0.59
15	CS806-1K	1585	CS109 ampC::res dacC::res pbpG::res ampH::res dacA::res dacB::res mrcA::res dacD::res:kan:res	0	1	0	1	0	0	0	0	0	0		0.77	1.76	0.34	0.46	3.85	5.49	3.17	0.64	1.01	1.28	26.22	26.64	0	0.41	0	0.27	0	0.27	6.13	1.75	3.68	5.59	39.79	30.44	0	0.43	0.64	0.52	5.12	3.35	0	0	0	0	0
16	SKCS72-1	1595	CS109 mrcA::res ampC::res dacC::res pbpG::res ampH::res dacA::res dacB::res pbp4b::frt:kan:frt	0	1	0	0	0	0	1	0	0	0		1.11	3.7	0.45	0.6	9.02	28.99	3.77	0	1.42	1.74	16.69	2.79	0.29	0.3	0.66	1.08	0.45	1.24	7.14	0.88	14.08	39.15	28.1	3.1	1.02	2.81	1.64	3.75	3.25	0.34	0.21	0	0	0	0.44
17	SKCS77-1	1596	CS109 ampC::res dacC::res pbpG::res ampH::res dacA::res dacB::res mrcA::res dacD::res pbp4b::res:kan:res	0	1	0	0	0	0	0	0	0	0		0.94	1.52	0.33	0	4.21	6.91	3.13	0.55	1.08	1.56	26.29	31.03	0.23	0	0.22	0.4	0.44	0.47	5.4	1.13	4.4	9.24	37.41	32.29	0.35	1.03	0.63	0.84	4.4	3.07	0.22	0	0	0	0.3
18	SKCS78-1	1597	CS109 ampC::res dacC::res pbpG::res ampH::res dacA::res dacB::res pbp4b::frt:kan:frt	1	1	0	0	0	0	1	0	0	0		1.75	4.12	0.38	0.7	14.57	27.97	2.75	0.68	0.68	1.18	13.78	3.2	0.56	0.68	0.48	1.77	0.46	1.74	5.12	0.94	21.26	37.31	19.87	2.35	1.06	2.64	2.57	3.76	2.21	0.33	0.24	0.41	0	0	0.79
19	SKCS80-1	1598	CS109 dacC::res ampH::res dacA::res dacB::res mrcA::res dacD::res pbp4b::frt pbpG::res:kan:res	0	1	0	0	0	0	0	0	1	0		0.94	1.6	0.35	0.28	4.69	7.112	3.49	0.61	1.21	1.51	23.76	29.72	0.29	0.45	0.23	0.47	0.3	0	6.86	0.68	5.55	9.66	34.88	31.32	0.73	0.19	0.63	1.18	4.93	3.08	0.5	0.22	0	0	0.56
20	SKCS81-1	1599	CS109 dacC::res ampH::res dacA::res dacB::res mrcB::res dacD::res pbp4b::frt pbpG::res:kan:res	1	0	0	0	0	0	0	0	1	0		1.03	1.81	0	0.37	4.19	4.68	2.9	1.35	1.04	1.78	29.6	34.28	0	0.43	0	0.47	0	0	4.49	2.5	4.34	3.85	37.52	26.44	0	2	0.43	1.48	3.77	3.07	0	0	0	0	0
21	SKCS82-1	1600	CS109 dacC::res ampH::res dacA::res dacB::res mrcB::res dacD::res pbp4b::frt ampC::res:kan:res	1	0	0	0	0	0	0	1	0	0		4.49	1.75	1.05	0.82	27.78	8	1.79	0.98	1.22	1.14	12.16	30.19	0.79	0.38	0.6	0.31	1.05	0.72	2.08	1.73	18.1	8.09	10.23	30.88	1.96	1.32	1.06	0.96	0.59	3.18	0.36	0	0	0	0.64
22	SKCS87-1	1601	CS109 dacC::res ampH::res dacA::res dacB::res mrcB::res dacD::res pbp4b::frt ampC::res pbpG::res:kan:res	1	0	0	0	0	0	0	0	0	0		0.97	1.63	0.32	0	4.13	4.81	2.96	0.41	1.14	1.11	27.72	37.09	0	0	0.25	0.45	0.22	0	5.47	0.4	4.38	5.41	35.66	27.58	0.61	0	0.46	1.25	4.47	1.91	0.33	0	0	0	0.49
23	SKCS88-1	1602	CS109 dacC::res ampH::res dacA::res dacB::res dacD::res pbp4b::frt pbpG::res:kan:res	1	1	0	0	0	0	0	0	1	0		1.2	5.09	0	0.99	4.96	20	3.68	0.49	1.26	1.13	23.63	24.01	0	1.46	0.34	0.71	0.38	0.82	6.57	1.2	6.28	11.44	35.07	14.94	0.65	2.14	0.77	0.99	4.04	1.07	0	0.23	0	0.21	0
24	SKCS89-1	1603	CS109 dacC::res ampH::res dacA::res dacB::res dacD::res pbp4b::frt ampC::res:kan:res	1	1	0	0	0	0	0	1	0	0		4.26	4.8	0.95	0.7	25.55	19.46	1.67	0.81	1.29	1.28	8.93	17.99	1.08	0.45	0.84	0.57	1.47	1.5	3.23	1.17	23.35	16.29	11.82	17.57	1.82	1.64	1.82	1.41	2.17	1.49	1	0.27	0.35	0	0
25	SKCS97-1	1604	CS109 dacC::res ampH::res dacA::res dacB::res mrcA::res dacD::res pbp4b::frt ampC::res:kan:res	0	1	0	0	0	0	0	1	0	0		3.68	3.55	1.12	0.55	26.03	18.83	1.77	0.41	1.33	1.57	9.17	21.42	0.42	0.35	1.07	0.17	1.01	0.69	3.35	1.31	24.01	16.08	11.72	20.76	1.86	1.06	1.94	1.18	1.04	1.97	0	0.94	0	0	0.88
26	SKCS99-1	1605	CS109 ampC::res dacC::res pbpG::res ampH::res dacA::res dacB::res mrcB::res dacD::res:kan:res	1	0	0	1	0	0	0	0	0	0		0.98	1.62	0	0	4.29	3.86	2.97	1.17	0.98	1.11	29.55	31.78	0	0	0	0.36	0	0.47	4.76	2.72	4.82	3.46	38.12	28.9	0.57	1.44	0.4	0.29	3.58	3.63	0	0.29	0	0.19	0
27	SKCS100-1	1606	CS109 dacC::res ampH::res dacA::res dacB::res dacD::res pbp4b::frt ampC::res pbpG::res:kan:res	1	1	0	0	0	0	0	0	0	0		1.4	1.81	0.37	0	4.93	6.99	3.88	0.56	1.13	1.43	22.58	29.81	0.4	0	0.41	0.49	0.32	0.52	7.61	1.24	5.93	9.53	33.8	31.85	0.85	1.41	0.66	0.95	4.57	3.96	0.44	0	0	0	0.37
28	CS703-1			0	1	0	1	0	0	1	0	0	0		1.26	3.84	0.32	0.61	12.76	30.94	3.12	0.9	1.04	1.72	15.27	2.99	0.74	2.15	0.47	0.85	0.26	1.12	5.46	0.67	16.34	36.95	23.11	1.88	0.63	0	2.19	4.48	3.25	0	0.51	1.01	0.6	0	0.51
[truncated: 11 more columns]

## Sheet: 7.5 & 5.0 Composites column
	KY Strain	WV strain collection	Strain details	1A	1B	4	4B	5	6	6B	7	AmpC	AmpH		monomers (total)	monomers (total)	monomer di	monomer di	monomer tri	monomer tri	monomer tetra	monomer tetra	monomer penta	monomer penta	monomer pentaGly5	monomer pentaGly5	monomer tetra Gly4	monomer tetra Gly4	dimers (total)	dimers (total)	dimers tetra tri	dimers tetra tri	dimers tetra tetra	dimers tetra tetra	dimers tetra penta	dimers tetra penta	dimers anhydro	dimers anhydro	dimer TetraPentaGly5	dimer TetraPentaGly5	dimer TetratetraGly4	dimer TetratetraGly4	Trimers (Total)	Trimers (Total)	trimer (anhydro)	trimer (anhydro)	dipeptides (total)	dipeptides (total)	tripeptides (total)
															pH 7.5	pH 5.0	pH 7.5	pH 5.0	pH 7.5	pH 5.0	pH 7.5	pH 5.0	pH 7.5	pH 5.0	pH 7.5	pH 5.0	pH 7.5	pH 5.0	pH 7.5	pH 5.0	pH 7.5	pH 5.0	pH 7.5	pH 5.0	pH 7.5	pH 5.0	pH 7.5	pH 5.0	pH 7.5	pH 5.0	pH 7.5	pH 5.0	pH 7.5	pH 5.0	pH 7.5	pH 5.0	pH 7.5	pH 5.0	pH 7.5
1	CS109	1564	W1485 rpoS(katF) rph.	1	1	1	1	1	1	1	1	1	1		51.8374	55.011	1.79635	1.5103	5.46089	8.89178	41.0285	38.6977	1.85793	4.39088	0	0.480096	1.6937	1.04021	41.8189	37.7175	1.85793	4.26085	34.11	30.146	1.68343	1.05021	2.98707	2.35047	0	0	0.461917	0.870174	6.34367	7.27145	1.64237	1.87037	1.79635	1.5103	8.53008
3	SKCS66-1	1566	CS109 dacC::res ampH::res dacA::res dacB::res mrcB::res dacD::res pbp4b::frt::kan:frt	1	0	0	0	0	0	0	1	1	0		46.2639	51.6046	1.2022	0.516769	3.16095	2.95592	26.9665	16.3402	12.6853	29.7659	1.36802	1.41595	0.88092	0.609788	47.9946	43.6515	0.912012	0.547775	23.9818	13.25	16.6546	26.6756	4.59115	5.68963	2.81894	0.661465	0.414551	0.527105	5.74153	4.74394	1.32656	1.73634	1.2022	0.516769	4.88652
4	SKCS67-1	1567	CS109 dacC::res ampH::res dacA::res dacB::res mrcA::res dacD::res pbp4b::frt::kan:frt	0	1	0	0	0	0	0	1	1	0		45.0069	47.7702	1.24164	1.6564	3.2686	3.34466	27.9741	18.5814	10.5274	23.1896	1.76165	0.329157	0.233471	0.668932	49.0608	45.0414	0.689802	0.637078	26.0427	15.8845	15.9822	25.7804	3.96901	3.64196	3.52329	1.57146	1.0294	0.552134	5.93229	7.18836	1.42205	1.55022	1.24164	1.6564	4.56153
5	SKCS68-1	1568	CS109 dacC::res ampH::res dacA::res dacB::res pbp4b::frt::kan:frt	1	1	0	0	0	0	1	1	1	0		48.7152	51.985	1.3977	2.55664	4.8812	5.57057	33.5985	38.121	5.97785	2.55664	1.56972	2.23446	1.29018	0.945749	45.9628	42.5691	1.0644	1.24714	30.1258	37.1129	8.93452	1.35107	1.12891	1.94346	3.89205	0	1.0644	0.956142	5.32201	5.44585	1.09666	0.498857	1.3977	2.55664	6.09074
6	SKCS69-1	1569	CS109 dacC::res ampH::res dacA::res dacB::res dacD::res:kan:res	1	1	0	1	0	0	0	1	1	0		49.1593	51.7407	1.30663	1.72469	4.40184	4.50335	30.2453	21.9845	10.271	22.3358	1.81	0.489726	1.12456	0.702651	45.8713	41.7758	0.888936	0.819759	26.2397	18.2689	12.488	19.9404	1.0603	0.968807	3.99486	1.2669	0.899647	0.330033	4.96948	6.48355	1.28521	1.90567	1.30663	1.72469	5.5389
7	SKCS71-1	1570	CS109 dacB::res dacA::res dacC::res ampH::res dacD::res pbp4B::frt:kan:frt and is kanR.	1	1	0	0	0	0	0	1	1	0		48.172	49.7365	1.88081	2.07631	5.23035	4.87985	29.1209	20.4153	9.0448	21.0687	1.73288	0.653457	1.1623	0.642917	45.5304	44.4351	1.84911	1.35961	25.8559	18.5708	11.4539	21.3322	3.07481	3.76265	3.59256	1.2753	1.70118	0.874789	6.29755	5.82841	1.68005	1.2226	1.88081	2.07631	7.44224
8	CS612-1K	1578	CS109 ampC::res dacC::res pbpG::res ampH::res dacA::res dacB::res:kan:res	1	1	0	1	0	0	1	0	0	0		35.8268	40.6111	1.15982	2.15362	1.87274	4.46637	17.7485	30.7341	10.864	2.17484	3.62843	0.360704	0.553309	0.721409	55.5969	52.7689	0.521388	1.35795	24.7606	43.4012	21.1215	1.5383	1.47904	3.93592	7.73569	1.58073	0.659715	1.10333	8.57629	6.61999	2.47925	1.57013	1.15982	2.15362	2.85344
9	CS614-1K	1579	CS109 mrcA::res ampH::res dacA::res dacC::res dacB::res pbpG::res:kan:res	0	1	0	1	0	0	1	0	1	0		35.2274	40.5233	1.11311	2.43565	1.77038	4.4565	15.6048	30.2914	12.6365	2.22293	3.58317	0.382897	0.519453	0.733886	56.2705	52.9887	0.604262	1.35078	22.8241	43.5227	24.0327	3.2759	1.15552	3.99915	7.72819	1.61668	0.413442	1.13806	8.50207	6.48798	2.40645	1.34014	1.11311	2.43565	2.6167
10	CS615-1K	1580	CS109 mrcA::res ampC::res dacA::res dacC::res pbpG::res dacB::res:kan::res	0	1	0	1	0	0	1	0	0	1		40.8889	44.6755	1.22997	1.87062	3.26615	5.41331	22.4289	33.6294	9.73643	2.41405	3.43152	0.51207	0.795866	0.836033	52.9509	49.7022	0.537468	1.19135	24.3824	43.2752	19.5556	3.10377	1.25065	2.43495	7.12145	0	0.692506	1.10774	6.16021	5.62232	1.51938	0.992789	1.22997	1.87062	3.97933
11	CS616-1K	1581	CS109 mrcA::res ampC::res dacA::res ampH::res pbpG::res dacB::res:kan::res	0	1	0	1	0	1	1	0	0	0		36.0135	41.4343	1.14713	2.54542	2.08377	4.78454	15.5546	30.9358	12.9236	2.04901	3.68344	0.411914	0.620922	0.707647	56.6512	51.5315	0.505157	1.66878	22.5111	44.1487	24.1318	2.89396	0.747211	3.15801	8.25089	0	0.620922	1.25687	7.3353	7.03422	1.41023	1.76384	1.14713	2.54542	2.8801
12	CS617-1K	1582	CS109 mrcA::res ampC::res dacC::res pbpG::res ampH::res dacB::res:kan::res	0	1	0	1	1	0	1	0	0	0		38.0947	43.6885	1.91372	3.26364	4.29266	6.56046	29.7314	31.519	0.465215	0.984622	0.507507	0.387211	1.18418	0.973559	55.4451	49.5519	2.11461	2.2237	45.6968	40.0044	1.08903	1.8033	2.30493	2.61091	3.28822	2.83217	2.01945	0.995685	6.46014	6.7596	1.17361	1.94712	1.91372	3.26364	6.6064
13	CS618-1K	1583	CS109 mrcA::res ampC::res dacC::res pbpG::res ampH::res dacA::res:kan::res	0	1	1	1	0	0	1	0	0	0		40.5602	40.8608	1.50415	1.59441	2.90456	2.89704	26.3278	26.3026	6.27593	6.28387	2.73859	2.94915	0.809129	0.833681	53.3402	53.1471	0.840249	0.854523	30.332	30.0438	13.1639	13.1617	1.75311	1.70905	6.85685	6.91955	0.975104	0.958733	6.09959	5.99208	0.871369	0.885786	1.50415	1.59441	4.31362
14	CS619-1K	1584	CS109 mrcA::res ampC::res dacA dacB::res dacC::res ampH::res:kan::res	0	1	0	1	0	0	1	1	0	0		45.2276	45.6783	1.61412	2.67867	3.77704	6.74547	26.2778	32.8381	10.5025	2.24488	2.17368	0	0.882385	1.17124	48.5204	46.5568	1.00075	2.48346	23.6415	40.1366	16.0981	0.997723	1.90466	1.87615	5.35887	0	0.828581	1.73517	6.25202	7.76488	1.07608	0	1.61412	2.67867	5.41447
15	CS806-1K	1585	CS109 ampC::res dacC::res pbpG::res ampH::res dacA::res dacB::res mrcA::res dacD::res:kan:res	0	1	0	1	0	0	0	0	0	0		37.5212	39.9934	1.07173	1.4114	0.817063	1.94068	4.08531	6.05359	27.8226	29.3748	3.36375	0.705701	0.360781	0.507222	56.3667	52.7732	0	0.297717	3.90492	6.46157	45.9571	40.0706	3.73514	10.0673	6.50467	1.92965	0	0.297717	6.11205	7.23343	0	2.49201	1.07173	1.4114	0.817063
16	SKCS72-1	1595	CS109 mrcA::res ampC::res dacC::res pbpG::res ampH::res dacA::res dacB::res pbp4b::frt:kan:frt	0	1	0	0	0	0	1	0	0	0		34.5282	40.2298	1.51048	1.85087	1.18073	3.93575	9.59472	30.8371	17.7534	2.96777	4.01021	0	0.478672	0.63823	57.696	51.335	0.478672	1.31901	15.6792	42.7933	33.3369	3.29752	3.74428	2.66993	7.59494	0.936071	0.702053	1.14881	7.77577	8.43527	1.4892	1.09563	1.51048	1.85087	2.04765
17	SKCS77-1	1596	CS109 ampC::res dacC::res pbpG::res ampH::res dacA::res dacB::res mrcA::res dacD::res pbp4b::res:kan:res	0	1	0	0	0	0	0	0	0	0		37.8538	43.9569	1.13624	1.64957	0.988953	1.60728	4.42925	7.30676	27.6591	32.8117	3.293	0.58158	0.347186	0	54.9185	49.815	0.462914	0.496986	4.8606	10.1935	44.1767	38.6275	4.31352	3.78556	5.68122	1.19488	0.231457	0.422967	7.22777	6.22819	1.5676	1.00455	1.13624	1.64957	1.57987
18	SKCS78-1	1597	CS109 ampC::res dacC::res pbpG::res ampH::res dacA::res dacB::res pbp4b::frt:kan:frt	1	1	0	0	0	0	1	0	0	0		36.1167	39.7417	0.724252	1.23898	1.86388	4.32591	15.5182	29.3679	14.6767	3.35993	2.92896	0.713986	0.404729	0.734985	55.6715	51.029	0.489935	1.82696	23.1548	41.0332	24.1453	3.02394	4.81414	4.00042	5.45319	0.98698	0.511237	1.85846	8.21174	9.22932	1.99169	2.16296	0.724252	1.23898	2.91121
19	SKCS80-1	1598	CS109 dacC::res ampH::res dacA::res dacB::res mrcA::res dacD::res pbp4b::frt pbpG::res:kan:res	0	1	0	0	0	0	0	0	1	0		36.3368	43.7726	1.27664	1.61875	0.99177	1.71523	4.9483	7.62419	25.0686	31.8604	3.68221	0.653931	0.369276	0.300165	55.5286	50.0525	0.316522	0	6.09833	10.8595	41.4117	38.4962	4.76894	4.40599	7.23781	0.728972	0.242667	0.503849	8.13463	6.17482	1.49821	1.40434	1.27664	1.61875	1.82352
20	SKCS81-1	1599	CS109 dacC::res ampH::res dacA::res dacB::res mrcB::res dacD::res pbp4b::frt pbpG::res:kan:res	1	0	0	0	0	0	0	0	1	0		40.7914	47.638	1.09451	1.91542	1.08398	1.9477	4.4096	5.03605	31.1513	36.888	3.05199	1.45271	0	0.398149	53.052	42.914	0	0	4.56746	4.64866	44.6748	35.9626	4.27278	6.66093	4.72532	2.6902	0	0.505757	6.1566	9.44797	1.73648	2.39966	1.09451	1.91542	1.08398
21	SKCS82-1	1600	CS109 dacC::res ampH::res dacA::res dacB::res mrcB::res dacD::res pbp4b::frt ampC::res:kan:res	1	0	0	0	0	0	0	1	0	0		54.8591	43.9029	1.38025	1.1672	5.07976	1.79175	31.4289	8.19085	13.7572	30.9102	2.02512	1.00338	1.18792	0.839562	40.5928	48.3669	1.18792	0.737176	21.1562	8.60039	12.9766	32.3538	3.42799	5.25238	2.35321	1.77127	0.67881	0.317395	4.54803	7.73011	0.463853	2.13986	1.38025	1.1672	7.06339
22	SKCS87-1	1601	CS109 dacC::res ampH::res dacA::res dacB::res mrcB::res dacD::res pbp4b::frt ampC::res pbpG::res:kan:res	1	0	0	0	0	0	0	0	0	0		39.2786	48.9514	1.2024	1.20613	1.0231	1.77116	4.35608	5.22656	29.2374	40.3021	3.12203	0.445507	0.337517	0	53.391	46.637	0.232043	0	4.88345	6.36749	42.6326	39.5958	4.894	9.86635	5.76943	0.434641	0.263685	0.488971	7.33045	4.4116	1.48718	0.977942	1.2024	1.20613	1.52762
23	SKCS88-1	1602	CS109 dacC::res ampH::res dacA::res dacB::res dacD::res pbp4b::frt pbpG::res:kan:res	1	1	0	0	0	0	0	0	1	0		37.0137	55.5186	1.34285	1.21323	1.27891	5.46489	5.28616	21.4731	25.1838	25.7784	3.92199	0.52609	0	1.06292	55.43	38.8125	0.404988	0.880395	7.05531	13.0449	41.9375	19.927	3.5916	5.99098	7.00202	1.28838	0.362357	0.762293	7.55622	5.66889	1.73718	1.15954	1.34285	1.21323	1.71232
24	SKCS89-1	1603	CS109 dacC::res ampH::res dacA::res dacB::res dacD::res pbp4b::frt ampC::res:kan:res	1	1	0	0	0	0	0	1	0	0		44.9231	49.0472	1.35875	1.39388	4.48704	5.22705	26.9117	21.1913	9.40594	19.5905	1.75901	0.882065	1.00063	0.762278	47.0508	44.4081	1.54835	1.63345	25.4793	18.36	13.9983	21.9318	3.03349	3.51737	3.40215	1.27409	0.884769	0.620712	8.02612	6.5447	1.90647	1.60078	1.35875	1.39388	7.17997
25	SKCS97-1	1604	CS109 dacC::res ampH::res dacA::res dacB::res mrcA::res dacD::res pbp4b::frt ampC::res:kan:res	0	1	0	0	0	0	0	1	0	0		46.3291	49.3187	1.42965	1.67128	3.95571	3.77901	27.9802	20.0447	9.85704	22.8018	1.90261	0.436449	1.20391	0.58548	47.6728	45.7313	1.08567	0.734511	26.959	17.2983	14.0492	24.3134	2.97753	3.83223	3.60099	1.39451	1.15017	0.180967	5.99807	4.94997	0.795442	0.468384	1.42965	1.67128	5.39073
26	SKCS99-1	1605	CS109 ampC::res dacC::res pbpG::res ampH::res dacA::res dacB::res mrcB::res dacD::res:kan:res	1	0	0	1	0	0	0	0	0	0		40.4023	42.4796	1.02126	1.19252	1.02126	1.74044	4.47061	4.14697	30.7941	34.1427	3.09504	1.25698	0	0	54.0017	48.6356	0	0.504942	5.02293	4.104	44.8729	41.9639	4.29346	10.0559	4.9604	2.92222	0	0.386764	5.59608	8.88483	0.854523	3.12634	1.02126	1.19252	1.21926
27	SKCS100-1	1606	CS109 dacC::res ampH::res dacA::res dacB::res dacD::res pbp4b::frt ampC::res pbpG::res:kan:res	1	1	0	0	0	0	0	0	0	0		36.0454	42.7684	1.18785	1.50637	1.47167	1.90667	5.18238	7.36332	23.7359	31.4021	4.07863	0.589908	0.388941	0	56.0496	46.5606	0.336382	0.547772	6.66456	10.5551	40.1135	33.8249	5.09829	0.600442	7.99958	1.30623	0.430989	0.51617	7.90497	10.671	1.51372	4.01348	1.18785	1.50637	2.3792
28	CS703-1			0	1	0	1	0	0	1	0	0	0		36.6706	43.29	1.12933	1.81607	1.36823	4.05448	13.856	32.6681	16.5816	3.15701	3.38799	0.950269	0.347486	0.644071	55.4349	51.1034	0.282333	1.18256	18.2539	39.9113	28.2441	3.62158	5.07113	5.04699	5.92898	0.707423	0.51037	0.897477	7.89445	5.60659	1.30307	0.876359	1.12933	1.81607	2.74188
[truncated: 11 more columns]

## Sheet: pH 7.5 muropeptides
No.	KY Strain	WV strain collection	Strain details	1A	1B	4	4B	5	6	6B	7	AmpC	AmpH		Tri	Tetra Gly 4	Tetra	Penta Gly5	Di	Penta	TetraTri (DAP)	TetraTetra Gly4	TetraTri	TetraPenta Gly5	TetraTetra	TetraPenta	TetraTetraTri	TetraTetraTetra	TetraTetraPenta	Tetra Tri Anh I	TetraTri Anh II	TetraTetra Anh I	TeraTetraAnh II	TetraPenta Anh I	Tetra Tera Tera Anh	TetraTetraPenta AnhI	TetraTetraPenta Anh II	Total
															pH 7.5	pH 7.5	pH 7.5	pH 7.5	pH 7.5	pH 7.5	pH 7.5	pH 7.5	pH 7.5	pH 7.5	pH 7.5	pH 7.5	pH 7.5	pH 7.5	pH 7.5	pH 7.5	pH 7.5	pH 7.5	pH 7.5	pH 7.5	pH 7.5	pH 7.5	pH 7.5	pH 7.5
1	CS109	1564	W1485 rpoS(katF) rph.	1	1	1	1	1	1	1	1	1	1		5.32	1.65	39.97	0	1.75	1.81	2.13	0.45	1.81	0	32.78	0.66	0.99	3.59	0	1.38	0	0.81	0.72	0	0.62	0.98	0	97.42
3	SKCS66-1	1566	CS109 dacC::res ampH::res dacA::res dacB::res mrcB::res dacD::res pbp4b::frt::kan:frt	1	0	0	0	0	0	0	1	1	0		3.05	0.85	26.02	1.32	1.16	12.24	0.95	0.4	0.88	2.72	22.74	14.19	0.51	2.39	1.36	0.28	0.88	1	0.81	1.46	0.43	0.42	0.43	96.49
4	SKCS67-1	1567	CS109 dacC::res ampH::res dacA::res dacB::res mrcA::res dacD::res pbp4b::frt::kan:frt	0	1	0	0	0	0	0	1	1	0		3.08	0.22	26.36	1.66	1.17	9.92	0.37	0.97	0.65	3.32	23.57	13.61	0.61	2.44	1.2	1.01	0	0.86	0.68	1.19	0.53	0.26	0.55	94.23
5	SKCS68-1	1568	CS109 dacC::res ampH::res dacA::res dacB::res pbp4b::frt::kan:frt	1	1	0	0	0	0	1	1	1	0		4.54	1.2	31.25	1.46	1.3	5.56	1.26	0.99	0.99	3.62	27.03	7.81	0	1.56	2.37	0	0	0.36	0.69	0	0.52	0.5	0	93.01
6	SKCS69-1	1569	CS109 dacC::res ampH::res dacA::res dacB::res dacD::res:kan:res	1	1	0	1	0	0	0	1	1	0		4.11	1.05	28.24	1.69	1.22	9.59	1.12	0.84	0.83	3.73	23.66	11.66	0.26	1.09	2.09	0	0	0.37	0.62	0	1.2	0	0	93.37
7	SKCS71-1	1570	CS109 dacB::res dacA::res dacC::res ampH::res dacD::res pbp4B::frt:kan:frt and is kanR.	1	1	0	0	0	0	0	1	1	0		4.95	1.1	27.56	1.64	1.78	8.56	1.05	1.61	1.75	3.4	22.86	9.51	0.55	2.8	1.02	1.02	0	0.27	0.57	1.05	0.61	0.28	0.7	94.64
8	CS612-1K	1578	CS109 ampC::res dacC::res pbpG::res ampH::res dacA::res dacB::res:kan:res	1	1	0	1	0	0	1	0	0	0		1.76	0.52	16.68	3.41	1.09	10.21	0.62	0.62	0.49	7.27	22.65	19.21	0.89	2.36	2.48	0.14	0	0.5	0.6	0.15	1.84	0.49	0	93.98
9	CS614-1K	1579	CS109 mrcA::res ampH::res dacA::res dacC::res dacB::res pbpG::res:kan:res	0	1	0	1	0	0	1	0	1	0		1.67	0.49	14.72	3.38	1.05	11.92	0.48	0.39	0.57	7.29	21.14	22.12	0.82	2.17	2.76	0	0	0.43	0.49	0.17	1.89	0.38	0	94.33
10	CS615-1K	1580	CS109 mrcA::res ampC::res dacA::res dacC::res pbpG::res dacB::res:kan::res	0	1	0	1	0	0	1	0	0	1		3.16	0.77	21.7	3.32	1.19	9.42	0.67	0.67	0.52	6.89	22.92	18.35	0	2.26	2.23	0.19	0	0.32	0.47	0.23	0.83	0.34	0.3	96.75
11	CS616-1K	1581	CS109 mrcA::res ampC::res dacA::res ampH::res pbpG::res dacB::res:kan::res	0	1	0	1	0	1	1	0	0	0		1.98	0.59	14.78	3.5	1.09	12.28	0.48	0.59	0.48	7.84	20.8	22.93	0.83	2.07	2.73	0	0	0.34	0.37	0	1.34	0	0	95.02
12	CS617-1K	1582	CS109 mrcA::res ampC::res dacC::res pbpG::res ampH::res dacB::res:kan::res	0	1	0	1	1	0	1	0	0	0		4.06	1.12	28.12	0.48	1.81	0.44	1.61	1.91	2	3.11	41.31	0.32	0.52	4.48	0	0.25	0.17	0.89	0.87	0	0.4	0.71	0	94.58
13	CS618-1K	1583	CS109 mrcA::res ampC::res dacC::res pbpG::res ampH::res dacA::res:kan::res	0	1	1	1	0	0	1	0	0	0		2.8	0.78	25.38	2.64	1.45	6.05	1.06	0.94	0.81	6.61	28.3	12.01	0.76	2.85	1.43	0.24	0.1	0.39	0.66	0.3	0.46	0.38	0	96.4
14	CS619-1K	1584	CS109 mrcA::res ampC::res dacA dacB::res dacC::res ampH::res:kan::res	0	1	0	1	0	0	1	1	0	0		3.51	0.82	24.42	2.02	1.5	9.76	0.96	0.77	0.93	4.98	21.2	14.48	1.52	1.73	1.56	0.14	0	0.59	0.56	0.48	1	0	0	92.93
15	CS806-1K	1585	CS109 ampC::res dacC::res pbpG::res ampH::res dacA::res dacB::res mrcA::res dacD::res:kan:res	0	1	0	1	0	0	0	0	0	0		0.77	0.34	3.85	3.17	1.01	26.22	0	0	0	6.13	3.68	39.79	0	0.64	5.12	0	0	0	0	3.52	0	0	0	94.24
16	SKCS72-1	1595	CS109 mrcA::res ampC::res dacC::res pbpG::res ampH::res dacA::res dacB::res pbp4b::frt:kan:frt	0	1	0	0	0	0	1	0	0	0		1.11	0.45	9.02	3.77	1.42	16.69	0.29	0.66	0.45	7.14	14.08	28.1	1.02	1.64	3.25	0.21	0	0.44	0.3	2.57	0.35	0.67	0.38	94.01
17	SKCS77-1	1596	CS109 ampC::res dacC::res pbpG::res ampH::res dacA::res dacB::res mrcA::res dacD::res pbp4b::res:kan:res	0	1	0	0	0	0	0	0	0	0		0.94	0.33	4.21	3.13	1.08	26.29	0.23	0.22	0.44	5.4	4.4	37.41	0.35	0.63	4.4	0.22	0	0.3	0	3.58	0	1	0.49	95.05
18	SKCS78-1	1597	CS109 ampC::res dacC::res pbpG::res ampH::res dacA::res dacB::res pbp4b::frt:kan:frt	1	1	0	0	0	0	1	0	0	0		1.75	0.38	14.57	2.75	0.68	13.78	0.56	0.48	0.46	5.12	21.26	19.87	1.06	2.57	2.21	0.24	0	0.79	1.12	2.37	0.78	0.43	0.66	93.89
19	SKCS80-1	1598	CS109 dacC::res ampH::res dacA::res dacB::res mrcA::res dacD::res pbp4b::frt pbpG::res:kan:res	0	1	0	0	0	0	0	0	1	0		0.94	0.35	4.69	3.49	1.21	23.76	0.29	0.23	0.3	6.86	5.55	34.88	0.73	0.63	4.93	0.5	0	0.56	0	3.46	0	0.91	0.51	94.78
20	SKCS81-1	1599	CS109 dacC::res ampH::res dacA::res dacB::res mrcB::res dacD::res pbp4b::frt pbpG::res:kan:res	1	0	0	0	0	0	0	0	1	0		1.03	0	4.19	2.9	1.04	29.6	0	0	0	4.49	4.34	37.52	0	0.43	3.77	0	0	0	0	4.06	0	0.87	0.78	95.02
21	SKCS82-1	1600	CS109 dacC::res ampH::res dacA::res dacB::res mrcB::res dacD::res pbp4b::frt ampC::res:kan:res	1	0	0	0	0	0	0	1	0	0		4.49	1.05	27.78	1.79	1.22	12.16	0.79	0.6	1.05	2.08	18.1	10.23	1.96	1.06	0.59	0.36	0	0.64	0.79	1.24	0.41	0	0	88.39
22	SKCS87-1	1601	CS109 dacC::res ampH::res dacA::res dacB::res mrcB::res dacD::res pbp4b::frt ampC::res pbpG::res:kan:res	1	0	0	0	0	0	0	0	0	0		0.97	0.32	4.13	2.96	1.14	27.72	0	0.25	0.22	5.47	4.38	35.66	0.61	0.46	4.47	0.33	0	0.49	0	3.82	0	0.94	0.47	94.81
23	SKCS88-1	1602	CS109 dacC::res ampH::res dacA::res dacB::res dacD::res pbp4b::frt pbpG::res:kan:res	1	1	0	0	0	0	0	0	1	0		1.2	0	4.96	3.68	1.26	23.63	0	0.34	0.38	6.57	6.28	35.07	0.65	0.77	4.04	0	0	0	0	3.37	0	0.91	0.72	93.83
24	SKCS89-1	1603	CS109 dacC::res ampH::res dacA::res dacB::res dacD::res pbp4b::frt ampC::res:kan:res	1	1	0	0	0	0	0	1	0	0		4.26	0.95	25.55	1.67	1.29	8.93	1.08	0.84	1.47	3.23	23.35	11.82	1.82	1.82	2.17	1	0.35	0	0.66	0.87	1.21	0.6	0	94.94
25	SKCS97-1	1604	CS109 dacC::res ampH::res dacA::res dacB::res mrcA::res dacD::res pbp4b::frt ampC::res:kan:res	0	1	0	0	0	0	0	1	0	0		3.68	1.12	26.03	1.77	1.33	9.17	0.42	1.07	1.01	3.35	24.01	11.72	1.86	1.94	1.04	0	0	0.88	0.78	1.11	0.5	0.24	0	93.03
26	SKCS99-1	1605	CS109 ampC::res dacC::res pbpG::res ampH::res dacA::res dacB::res mrcB::res dacD::res:kan:res	1	0	0	1	0	0	0	0	0	0		0.98	0	4.29	2.97	0.98	29.55	0	0	0	4.76	4.82	38.12	0.57	0.4	3.58	0	0	0	0	4.12	0	0.82	0	95.96
27	SKCS100-1	1606	CS109 dacC::res ampH::res dacA::res dacB::res dacD::res pbp4b::frt ampC::res pbpG::res:kan:res	1	1	0	0	0	0	0	0	0	0		1.4	0.37	4.93	3.88	1.13	22.58	0.4	0.41	0.32	7.61	5.93	33.8	0.85	0.66	4.57	0.44	0	0.37	0.62	3.42	0	0.94	0.5	95.13
28	CS703-1			0	1	0	1	0	0	1	0	0	0		1.26	0.32	12.76	3.12	1.04	15.27	0.74	0.47	0.26	5.46	16.34	23.11	0.63	2.19	3.25	0.51	0.6	0.51	0.6	2.45	0.52	0.45	0.23	92.09

## Sheet: pH 5.0 muropeptides
No.	KY Strain	WV strain collection	Strain details	1A	1B	4	4B	5	6	6B	7	AmpC	AmpH		Tri	Tetra Gly 4	Tetra	Penta Gly5	Di	Penta	TetraTri (DAP)	TetraTetra Gly4	TetraTri	TetraPenta Gly5	TetraTetra	TetraPenta	TetraTetraTri	TetraTetraTetra	TetraTetraPenta	Tetra Tri Anh I	TetraTri Anh II	TetraTetra Anh I	TeraTetraAnh II	TetraPenta Anh I	Tetra Tera Tera Anh	TetraTetraPenta AnhI	TetraTetraPenta Anh II	Total
															pH 5.0	pH 5.0	pH 5.0	pH 5.0	pH 5.0	pH 5.0	pH 5.0	pH 5.0	pH 5.0	pH 5.0	pH 5.0	pH 5.0	pH 5.0	pH 5.0	pH 5.0	pH 5.0	pH 5.0	pH 5.0	pH 5.0	pH 5.0	pH 5.0	pH 5.0	pH 5.0	pH 5.0
1	CS109	1564	W1485 rpoS(katF) rph.	1	1	1	1	1	1	1	1	1	1		8.89	1.04	38.69	0.48	1.51	4.39	0.96	0.87	4.26	0	29.27	0	1.97	3.43	0	1.26	0	0.49	0.6	0	0.82	1.05	0	99.98
3	SKCS66-1	1566	CS109 dacC::res ampH::res dacA::res dacB::res mrcB::res dacD::res pbp4b::frt::kan:frt	1	0	0	0	0	0	0	1	1	0		2.86	0.59	15.81	1.37	0.5	28.8	0.5	0.51	0.53	0.64	12.31	22.24	0.76	1.04	1.11	1.45	0	0.52	0.565	2.97	0.5	0.6	0.58	96.755
4	SKCS67-1	1567	CS109 dacC::res ampH::res dacA::res dacB::res mrcA::res dacD::res pbp4b::frt::kan:frt	0	1	0	0	0	0	0	1	1	0		3.15	0.63	17.5	0.31	1.56	21.84	0.41	0.52	0.6	1.48	14.44	21.54	0.99	1.87	2.45	0.62	0	0.31	0.45	2.05	0.36	0.69	0.41	94.18
5	SKCS68-1	1568	CS109 dacC::res ampH::res dacA::res dacB::res pbp4b::frt::kan:frt	1	1	0	0	0	0	1	1	1	0		5.36	0.91	36.68	2.15	2.46	2.46	0.88	0.92	1.2	0	34.79	1.3	0.46	1.47	2.83	0	0	0.94	0.93	0	0.48	0	0	96.22
6	SKCS69-1	1569	CS109 dacC::res ampH::res dacA::res dacB::res dacD::res:kan:res	1	1	0	1	0	0	0	1	1	0		4.23	0.66	20.65	0.46	1.62	20.98	0.48	0.31	0.77	1.19	16.85	18.73	1.12	1.41	1.77	0.15	0	0.33	0.43	0	1.79	0	0	93.93
7	SKCS71-1	1570	CS109 dacB::res dacA::res dacC::res ampH::res dacD::res pbp4B::frt:kan:frt and is kanR.	1	1	0	0	0	0	0	1	1	0		4.63	0.61	19.37	0.62	1.97	19.99	0.24	0.83	1.29	1.21	16.79	18.23	0.44	1.91	2.02	1.11	0	0.25	0.46	1.75	0.3	0.26	0.6	94.88
8	CS612-1K	1578	CS109 ampC::res dacC::res pbpG::res ampH::res dacA::res dacB::res:kan:res	1	1	0	1	0	0	1	0	0	0		4.21	0.68	28.97	0.34	2.03	2.05	0.9	1.04	1.28	1.49	39.87	1.45	0.31	4.21	0.24	0.27	0.16	1.62	1.66	0	1.48	0	0	94.26
9	CS614-1K	1579	CS109 mrcA::res ampH::res dacA::res dacC::res dacB::res pbpG::res:kan:res	0	1	0	1	0	0	1	0	1	0		4.19	0.69	28.48	0.36	2.29	2.09	0.83	1.07	1.27	1.52	39.85	1.52	0.23	4.3	0.31	0.22	0.17	1.59	1.48	0.3	0	1.26	0	94.02
10	CS615-1K	1580	CS109 mrcA::res ampC::res dacA::res dacC::res pbpG::res dacB::res:kan::res	0	1	0	1	0	0	1	0	0	1		5.18	0.8	32.18	0.49	1.79	2.31	0.66	1.06	1.14	0	40.35	2.02	0	4.05	0.38	0.24	0	1.15	0.94	0	0	0.95	0	95.69
11	CS616-1K	1581	CS109 mrcA::res ampC::res dacA::res ampH::res pbpG::res dacB::res:kan::res	0	1	0	1	0	1	1	0	0	0		4.53	0.67	29.29	0.39	2.41	1.94	0.82	1.19	1.58	0	40.61	1.6	0.58	4.12	0.29	0.16	0.23	1.34	1.26	0	0.53	1.14	0	94.68
12	CS617-1K	1582	CS109 mrcA::res ampC::res dacC::res pbpG::res ampH::res dacB::res:kan::res	0	1	0	1	1	0	1	0	0	0		5.93	0.88	28.49	0.35	2.95	0.89	0.99	0.9	2.01	2.56	35.26	0.71	0.37	3.98	0	0.31	0.26	0.78	1.01	0	0.84	0.92	0	90.39
13	CS618-1K	1583	CS109 mrcA::res ampC::res dacC::res pbpG::res ampH::res dacA::res:kan::res	0	1	1	1	0	0	1	0	0	0		2.78	0.8	25.24	2.83	1.53	6.03	1.14	0.92	0.82	6.64	27.91	11.93	0.72	2.77	1.41	0.28	0	0.39	0.66	0.31	0.46	0.39	0	95.96
14	CS619-1K	1584	CS109 mrcA::res ampC::res dacA dacB::res dacC::res ampH::res:kan::res	0	1	0	1	0	0	1	1	0	0		6.22	1.08	30.28	0	2.47	2.07	0.98	1.6	2.29	0	35.41	0.92	3.88	3.28	0	0	0	0.76	0.97	0	0	0	0	92.21
15	CS806-1K	1585	CS109 ampC::res dacC::res pbpG::res ampH::res dacA::res dacB::res mrcA::res dacD::res:kan:res	0	1	0	1	0	0	0	0	0	0		1.76	0.46	5.49	0.64	1.28	26.64	0.41	0.27	0.27	1.75	5.59	30.44	0.43	0.52	3.35	0	0	2.28	0.95	5.9	2.26	0	0	90.69
16	SKCS72-1	1595	CS109 mrcA::res ampC::res dacC::res pbpG::res ampH::res dacA::res dacB::res pbp4b::frt:kan:frt	0	1	0	0	0	0	1	0	0	0		3.7	0.6	28.99	0	1.74	2.79	0.3	1.08	1.24	0.88	39.15	3.1	2.81	3.75	0.34	0	0	0.94	1.57	0	1.03	0	0	94.01
17	SKCS77-1	1596	CS109 ampC::res dacC::res pbpG::res ampH::res dacA::res dacB::res mrcA::res dacD::res pbp4b::res:kan:res	0	1	0	0	0	0	0	0	0	0		1.52	0	6.91	0.55	1.56	31.03	0	0.4	0.47	1.13	9.24	32.29	1.03	0.84	3.07	0	0	0.29	0	3.29	0	0.95	0	94.57
18	SKCS78-1	1597	CS109 ampC::res dacC::res pbpG::res ampH::res dacA::res dacB::res pbp4b::frt:kan:frt	1	1	0	0	0	0	1	0	0	0		4.12	0.7	27.97	0.68	1.18	3.2	0.68	1.77	1.74	0.94	37.31	2.35	2.64	3.76	0.33	0.41	0	1.11	2.29	0	1.53	0.53	0	95.24
19	SKCS80-1	1598	CS109 dacC::res ampH::res dacA::res dacB::res mrcA::res dacD::res pbp4b::frt pbpG::res:kan:res	0	1	0	0	0	0	0	0	1	0		1.6	0.28	7.112	0.61	1.51	29.72	0.45	0.47	0	0.68	9.66	31.32	0.19	1.18	3.08	0.22	0	0.34	0	3.55	0	1.04	0.27	93.282
20	SKCS81-1	1599	CS109 dacC::res ampH::res dacA::res dacB::res mrcB::res dacD::res pbp4b::frt pbpG::res:kan:res	1	0	0	0	0	0	0	0	1	0		1.81	0.37	4.68	1.35	1.78	34.28	0.43	0.47	0	2.5	3.85	26.44	2	1.48	3.07	0	0	0.37	0.28	5.54	0.36	1.44	0.43	92.93
21	SKCS82-1	1600	CS109 dacC::res ampH::res dacA::res dacB::res mrcB::res dacD::res pbp4b::frt ampC::res:kan:res	1	0	0	0	0	0	0	1	0	0		1.75	0.82	8	0.98	1.14	30.19	0.38	0.31	0.72	1.73	8.09	30.88	1.32	0.96	3.18	0	0	0.44	4.69	0	1.37	0.72	0	97.67
22	SKCS87-1	1601	CS109 dacC::res ampH::res dacA::res dacB::res mrcB::res dacD::res pbp4b::frt ampC::res pbpG::res:kan:res	1	0	0	0	0	0	0	0	0	0		1.63	0	4.81	0.41	1.11	37.09	0	0.45	0	0.4	5.41	27.58	0	1.25	1.91	0	0	0.52	0.6	7.96	0	0.9	0	92.03
23	SKCS88-1	1602	CS109 dacC::res ampH::res dacA::res dacB::res dacD::res pbp4b::frt pbpG::res:kan:res	1	1	0	0	0	0	0	0	1	0		5.09	0.99	20	0.49	1.13	24.01	1.46	0.71	0.82	1.2	11.44	14.94	2.14	0.99	1.07	0.23	0.21	0.65	1.05	3.44	0.36	0.18	0.54	93.14
24	SKCS89-1	1603	CS109 dacC::res ampH::res dacA::res dacB::res dacD::res pbp4b::frt ampC::res:kan:res	1	1	0	0	0	0	0	1	0	0		4.8	0.7	19.46	0.81	1.28	17.99	0.45	0.57	1.5	1.17	16.29	17.57	1.64	1.41	1.49	0.27	0	0.33	0.65	1.98	0.41	0.59	0.47	91.83
25	SKCS97-1	1604	CS109 dacC::res ampH::res dacA::res dacB::res mrcA::res dacD::res pbp4b::frt ampC::res:kan:res	0	1	0	0	0	0	0	1	0	0		3.55	0.55	18.83	0.41	1.57	21.42	0.35	0.17	0.69	1.31	16.08	20.76	1.06	1.18	1.97	0.94	0	0.4	0.4	1.86	0.22	0.22	0	93.94
26	SKCS99-1	1605	CS109 ampC::res dacC::res pbpG::res ampH::res dacA::res dacB::res mrcB::res dacD::res:kan:res	1	0	0	1	0	0	0	0	0	0		1.62	0	3.86	1.17	1.11	31.78	0	0.36	0.47	2.72	3.46	28.9	1.44	0.29	3.63	0.29	0.19	0.23	0.36	8.29	0.45	1.87	0.59	93.08
27	SKCS100-1	1606	CS109 dacC::res ampH::res dacA::res dacB::res dacD::res pbp4b::frt ampC::res pbpG::res:kan:res	1	1	0	0	0	0	0	0	0	0		1.81	0	6.99	0.56	1.43	29.81	0	0.49	0.52	1.24	9.53	31.85	1.41	0.95	3.96	0	0	0.31	0	0.26	3.81	0	0	94.93
28	CS703-1			0	1	0	1	0	0	1	0	0	0		3.84	0.61	30.94	0.9	1.72	2.99	2.15	0.85	1.12	0.67	36.95	1.88	0	4.48	0	1.01	0	1.27	1.78	0.72	0	0.83	0	94.71

## Sheet: pH 7.5 Composites
	KY Strain	WV strain collection	Strain details	1A	1B	4	4B	5	6	6B	7	AmpC	AmpH		monomers (total)	monomer di	monomer tri	monomer tetra	monomer penta	monomer pentaGly5	monomer tetra Gly4	dimers (total)	dimers tetra tri	dimers tetra tetra	dimers tetra penta	dimers anhydro	dimer TetraPentaGly5	dimer TetratetraGly4	Trimers (Total)	trimer (anhydro)	dipeptides (total)	tripeptides (total)	tetrapeptides (total)	pentapeptides (total)	chain ends (anhydros)	degree of cross-linkage	% peptides in cross-links
															pH 7.5	pH 7.5	pH 7.5	pH 7.5	pH 7.5	pH 7.5	pH 7.5	pH 7.5	pH 7.5	pH 7.5	pH 7.5	pH 7.5	pH 7.5	pH 7.5	pH 7.5	pH 7.5	pH 7.5	pH 7.5	pH 7.5	pH 7.5	pH 7.5	pH 7.5	pH 7.5
1	CS109	1564	W1485 rpoS(katF) rph.	1	1	1	1	1	1	1	1	1	1		51.8374	1.79635	5.46089	41.0285	1.85793	0	1.6937	41.8189	1.85793	34.11	1.68343	2.98707	0	0.461917	6.34367	1.64237	1.79635	8.53008	83.8283	2.53199	1.33272	25.1386	48.1626
3	SKCS66-1	1566	CS109 dacC::res ampH::res dacA::res dacB::res mrcB::res dacD::res pbp4b::frt::kan:frt	1	0	0	0	0	0	0	1	1	0		46.2639	1.2022	3.16095	26.9665	12.6853	1.36802	0.88092	47.9946	0.912012	23.9818	16.6546	4.59115	2.81894	0.414551	5.74153	1.32656	1.2022	4.88652	66.6688	23.866	2.13666	27.825	53.7361
4	SKCS67-1	1567	CS109 dacC::res ampH::res dacA::res dacB::res mrcA::res dacD::res pbp4b::frt::kan:frt	0	1	0	0	0	0	0	1	1	0		45.0069	1.24164	3.2686	27.9741	10.5274	1.76165	0.233471	49.0608	0.689802	26.0427	15.9822	3.96901	3.52329	1.0294	5.93229	1.42205	1.24164	4.56153	67.2891	22.1904	1.9226	28.4853	54.9931
5	SKCS68-1	1568	CS109 dacC::res ampH::res dacA::res dacB::res pbp4b::frt::kan:frt	1	1	0	0	0	0	1	1	1	0		48.7152	1.3977	4.8812	33.5985	5.97785	1.56972	1.29018	45.9628	1.0644	30.1258	8.93452	1.12891	3.89205	1.0644	5.32201	1.09666	1.3977	6.09074	71.7233	13.8713	0.930008	26.5294	51.2848
6	SKCS69-1	1569	CS109 dacC::res ampH::res dacA::res dacB::res dacD::res:kan:res	1	1	0	1	0	0	0	1	1	0		49.1593	1.30663	4.40184	30.2453	10.271	1.81	1.12456	45.8713	0.888936	26.2397	12.488	1.0603	3.99486	0.899647	4.96948	1.28521	1.30663	5.5389	66.7467	20.3224	0.958552	26.2486	50.8407
7	SKCS71-1	1570	CS109 dacB::res dacA::res dacC::res ampH::res dacD::res pbp4B::frt:kan:frt and is kanR.	1	1	0	0	0	0	0	1	1	0		48.172	1.88081	5.23035	29.1209	9.0448	1.73288	1.1623	45.5304	1.84911	25.8559	11.4539	3.07481	3.59256	1.70118	6.29755	1.68005	1.88081	7.44224	67.4714	18.4982	1.55854	26.9636	51.828
8	CS612-1K	1578	CS109 ampC::res dacC::res pbpG::res ampH::res dacA::res dacB::res:kan:res	1	1	0	1	0	0	1	0	0	0		35.8268	1.15982	1.87274	17.7485	10.864	3.62843	0.553309	55.5969	0.521388	24.7606	21.1215	1.47904	7.73569	0.659715	8.57629	2.47925	1.15982	2.85344	61.9733	28.8341	1.49145	33.516	64.1732
9	CS614-1K	1579	CS109 mrcA::res ampH::res dacA::res dacC::res dacB::res pbpG::res:kan:res	0	1	0	1	0	0	1	0	1	0		35.2274	1.11311	1.77038	15.6048	12.6365	3.58317	0.519453	56.2705	0.604262	22.8241	24.0327	1.15552	7.72819	0.413442	8.50207	2.40645	1.11311	2.6167	59.435	32.0329	1.37991	33.8033	64.7726
10	CS615-1K	1580	CS109 mrcA::res ampC::res dacA::res dacC::res pbpG::res dacB::res:kan::res	0	1	0	1	0	0	1	0	0	1		40.8889	1.22997	3.26615	22.4289	9.73643	3.43152	0.795866	52.9509	0.537468	24.3824	19.5556	1.25065	7.12145	0.692506	6.16021	1.51938	1.22997	3.97933	64.9501	26.5512	1.03359	30.5823	59.1111
11	CS616-1K	1581	CS109 mrcA::res ampC::res dacA::res ampH::res pbpG::res dacB::res:kan::res	0	1	0	1	0	1	1	0	0	0		36.0135	1.14713	2.08377	15.5546	12.9236	3.68344	0.620922	56.6512	0.505157	22.5111	24.1318	0.747211	8.25089	0.620922	7.3353	1.41023	1.14713	2.8801	58.8783	32.7984	0.843682	33.2158	63.9865
12	CS617-1K	1582	CS109 mrcA::res ampC::res dacC::res pbpG::res ampH::res dacB::res:kan::res	0	1	0	1	1	0	1	0	0	0		38.0947	1.91372	4.29266	29.7314	0.465215	0.507507	1.18418	55.4451	2.11461	45.6968	1.08903	2.30493	3.28822	2.01945	6.46014	1.17361	1.91372	6.6064	82.845	3.03623	1.32163	32.0293	61.9053
13	CS618-1K	1583	CS109 mrcA::res ampC::res dacC::res pbpG::res ampH::res dacA::res:kan::res	0	1	1	1	0	0	1	0	0	0		40.5602	1.50415	2.90456	26.3278	6.27593	2.73859	0.809129	53.3402	0.840249	30.332	13.1639	1.75311	6.85685	0.975104	6.09959	0.871369	1.50415	4.31362	71.5083	18.9592	0.990664	30.7365	59.4398
14	CS619-1K	1584	CS109 mrcA::res ampC::res dacA dacB::res dacC::res ampH::res:kan::res	0	1	0	1	0	0	1	1	0	0		45.2276	1.61412	3.77704	26.2778	10.5025	2.17368	0.882385	48.5204	1.00075	23.6415	16.0981	1.90466	5.35887	0.828581	6.25202	1.07608	1.61412	5.41447	63.6483	23.4047	1.2357	28.4282	54.7724
15	CS806-1K	1585	CS109 ampC::res dacC::res pbpG::res ampH::res dacA::res dacB::res mrcA::res dacD::res:kan:res	0	1	0	1	0	0	0	0	0	0		37.5212	1.07173	0.817063	4.08531	27.8226	3.36375	0.360781	56.3667	0	3.90492	45.9571	3.73514	6.50467	0	6.11205	0	1.07173	0.817063	36.6433	57.4172	1.86757	32.2581	62.4788
16	SKCS72-1	1595	CS109 mrcA::res ampC::res dacC::res pbpG::res ampH::res dacA::res dacB::res pbp4b::frt:kan:frt	0	1	0	0	0	0	1	0	0	0		34.5282	1.51048	1.18073	9.59472	17.7534	4.01021	0.478672	57.696	0.478672	15.6792	33.3369	3.74428	7.59494	0.702053	7.77577	1.4892	1.51048	2.04765	49.7378	42.2455	2.25685	34.0318	65.4718
17	SKCS77-1	1596	CS109 ampC::res dacC::res pbpG::res ampH::res dacA::res dacB::res mrcA::res dacD::res pbp4b::res:kan:res	0	1	0	0	0	0	0	0	0	0		37.8538	1.13624	0.988953	4.42925	27.6591	3.293	0.347186	54.9185	0.462914	4.8606	44.1767	4.31352	5.68122	0.231457	7.22777	1.5676	1.13624	1.57987	37.792	55.8776	2.56356	32.2777	62.1462
18	SKCS78-1	1597	CS109 ampC::res dacC::res pbpG::res ampH::res dacA::res dacB::res pbp4b::frt:kan:frt	1	1	0	0	0	0	1	0	0	0		36.1167	0.724252	1.86388	15.5182	14.6767	2.92896	0.404729	55.6715	0.489935	23.1548	24.1453	4.81414	5.45319	0.511237	8.21174	1.99169	0.724252	2.91121	58.9153	32.5629	2.94316	33.3103	63.8833
19	SKCS80-1	1598	CS109 dacC::res ampH::res dacA::res dacB::res mrcA::res dacD::res pbp4b::frt pbpG::res:kan:res	0	1	0	0	0	0	0	0	1	0		36.3368	1.27664	0.99177	4.9483	25.0686	3.68221	0.369276	55.5286	0.316522	6.09833	41.4117	4.76894	7.23781	0.242667	8.13463	1.49821	1.27664	1.82352	39.7487	53.0949	2.6201	33.1874	63.6632
20	SKCS81-1	1599	CS109 dacC::res ampH::res dacA::res dacB::res mrcB::res dacD::res pbp4b::frt pbpG::res:kan:res	1	0	0	0	0	0	0	0	1	0		40.7914	1.09451	1.08398	4.4096	31.1513	3.05199	0	53.052	0	4.56746	44.6748	4.27278	4.72532	0	6.1566	1.73648	1.09451	1.08398	35.6356	59.0244	2.71522	30.6304	59.2086
21	SKCS82-1	1600	CS109 dacC::res ampH::res dacA::res dacB::res mrcB::res dacD::res pbp4b::frt ampC::res:kan:res	1	0	0	0	0	0	0	1	0	0		54.8591	1.38025	5.07976	31.4289	13.7572	2.02512	1.18792	40.5928	1.18792	21.1562	12.9766	3.42799	2.35321	0.67881	4.54803	0.463853	1.38025	7.06339	59.61	23.4472	1.66497	23.3284	45.1409
22	SKCS87-1	1601	CS109 dacC::res ampH::res dacA::res dacB::res mrcB::res dacD::res pbp4b::frt ampC::res pbpG::res:kan:res	1	0	0	0	0	0	0	0	0	0		39.2786	1.2024	1.0231	4.35608	29.2374	3.12203	0.337517	53.391	0.232043	4.88345	42.6326	4.894	5.76943	0.263685	7.33045	1.48718	1.2024	1.52762	37.1238	56.5605	2.7687	31.5825	60.7214
23	SKCS88-1	1602	CS109 dacC::res ampH::res dacA::res dacB::res dacD::res pbp4b::frt pbpG::res:kan:res	1	1	0	0	0	0	0	0	1	0		37.0137	1.34285	1.27891	5.28616	25.1838	3.92199	0	55.43	0.404988	7.05531	41.9375	3.5916	7.00202	0.362357	7.55622	1.73718	1.34285	1.71232	39.2899	53.6698	2.37486	32.7525	62.9863
24	SKCS89-1	1603	CS109 dacC::res ampH::res dacA::res dacB::res dacD::res pbp4b::frt ampC::res:kan:res	1	1	0	0	0	0	0	1	0	0		44.9231	1.35875	4.48704	26.9117	9.40594	1.75901	1.00063	47.0508	1.54835	25.4793	13.9983	3.03349	3.40215	0.884769	8.02612	1.90647	1.35875	7.17997	66.81	19.7598	1.44126	28.8761	55.0769
25	SKCS97-1	1604	CS109 dacC::res ampH::res dacA::res dacB::res mrcA::res dacD::res pbp4b::frt ampC::res:kan:res	0	1	0	0	0	0	0	1	0	0		46.3291	1.42965	3.95571	27.9802	9.85704	1.90261	1.20391	47.6728	1.08567	26.959	14.0492	2.97753	3.60099	1.15017	5.99807	0.795442	1.42965	5.39073	67.0183	20.5418	1.75391	27.8351	53.6709
26	SKCS99-1	1605	CS109 ampC::res dacC::res pbpG::res ampH::res dacA::res dacB::res mrcB::res dacD::res:kan:res	1	0	0	1	0	0	0	0	0	0		40.4023	1.02126	1.02126	4.47061	30.7941	3.09504	0	54.0017	0	5.02293	44.8729	4.29346	4.9604	0	5.59608	0.854523	1.02126	1.21926	36.3233	58.6633	2.43157	30.7316	59.5977
27	SKCS100-1	1606	CS109 dacC::res ampH::res dacA::res dacB::res dacD::res pbp4b::frt ampC::res pbpG::res:kan:res	1	1	0	0	0	0	0	0	0	0		36.0454	1.18785	1.47167	5.18238	23.7359	4.07863	0.388941	56.0496	0.336382	6.66456	40.1135	5.09829	7.99958	0.430989	7.90497	1.51372	1.18785	2.3792	40.6754	51.8816	2.82245	33.2948	63.9546
28	CS703-1			0	1	0	1	0	0	1	0	0	0		36.6706	1.12933	1.36823	13.856	16.5816	3.38799	0.347486	55.4349	0.282333	18.2539	28.2441	5.07113	5.92898	0.51037	7.89445	1.30307	1.12933	2.74188	52.9582	37.058	2.36725	32.9804	63.3294

## Sheet: pH 5.0 Composites
	KY Strain	WV strain collection	Strain details	1A	1B	4	4B	5	6	6B	7	AmpC	AmpH		monomers (total)	monomer di	monomer tri	monomer tetra	monomer penta	monomer pentaGly5	monomer tetra Gly4	dimers (total)	dimers tetra tri	dimers tetra tetra	dimers tetra penta	dimers anhydro	dimer TetraPentaGly5	dimer TetratetraGly4	Trimers (Total)	trimer (anhydro)	dipeptides (total)	tripeptides (total)	tetrapeptides (total)	pentapeptides (total)	chain ends (anhydros)	degree of cross-linkage	% peptides in cross-links
															pH 5.0	pH 5.0	pH 5.0	pH 5.0	pH 5.0	pH 5.0	pH 5.0	pH 5.0	pH 5.0	pH 5.0	pH 5.0	pH 5.0	pH 5.0	pH 5.0	pH 5.0	pH 5.0	pH 5.0	pH 5.0	pH 5.0	pH 5.0	pH 5.0	pH 5.0	pH 5.0
1	CS109	1564	W1485 rpoS(katF) rph.	1	1	1	1	1	1	1	1	1	1		55.011	1.5103	8.89178	38.6977	4.39088	0.480096	1.04021	37.7175	4.26085	30.146	1.05021	2.35047	0	0.870174	7.27145	1.87037	1.5103	12.7892	79.9833	5.22104	1.16857	23.7064	44.989
3	SKCS66-1	1566	CS109 dacC::res ampH::res dacA::res dacB::res mrcB::res dacD::res pbp4b::frt::kan:frt	1	0	0	0	0	0	0	1	1	0		51.6046	0.516769	2.95592	16.3402	29.7659	1.41595	0.609788	43.6515	0.547775	13.25	26.6756	5.68963	0.661465	0.527105	4.74394	1.73634	0.516769	4.49934	47.8063	44.9469	2.67428	24.9884	48.3954
4	SKCS67-1	1567	CS109 dacC::res ampH::res dacA::res dacB::res mrcA::res dacD::res pbp4b::frt::kan:frt	0	1	0	0	0	0	0	1	1	0		47.7702	1.6564	3.34466	18.5814	23.1896	0.329157	0.668932	45.0414	0.637078	15.8845	25.7804	3.64196	1.57146	0.552134	7.18836	1.55022	1.6564	4.56042	52.2686	37.2177	2.00857	27.3129	52.2298
5	SKCS68-1	1568	CS109 dacC::res ampH::res dacA::res dacB::res pbp4b::frt::kan:frt	1	1	0	0	0	0	1	1	1	0		51.985	2.55664	5.57057	38.121	2.55664	2.23446	0.945749	42.5691	1.24714	37.1129	1.35107	1.94346	0	0.956142	5.44585	0.498857	2.55664	6.81078	80.5633	5.46664	1.13802	24.9151	48.015
6	SKCS69-1	1569	CS109 dacC::res ampH::res dacA::res dacB::res dacD::res:kan:res	1	1	0	1	0	0	0	1	1	0		51.7407	1.72469	4.50335	21.9845	22.3358	0.489726	0.702651	41.7758	0.819759	18.2689	19.9404	0.968807	1.2669	0.330033	6.48355	1.90567	1.72469	5.64605	54.7767	33.4291	1.03978	25.2103	48.2593
7	SKCS71-1	1570	CS109 dacB::res dacA::res dacC::res ampH::res dacD::res pbp4B::frt:kan:frt and is kanR.	1	1	0	0	0	0	0	1	1	0		49.7365	2.07631	4.87985	20.4153	21.0687	0.653457	0.642917	44.4351	1.35961	18.5708	21.3322	3.76265	1.2753	0.874789	5.82841	1.2226	2.07631	6.42566	54.5499	33.191	1.70391	26.1031	50.2635
8	CS612-1K	1578	CS109 ampC::res dacC::res pbpG::res ampH::res dacA::res dacB::res:kan:res	1	1	0	1	0	0	1	0	0	0		40.6111	2.15362	4.46637	30.7341	2.17484	0.360704	0.721409	52.7689	1.35795	43.4012	1.5383	3.93592	1.58073	1.10333	6.61999	1.57013	2.15362	5.96046	82.2217	4.09506	2.26324	30.7978	59.3889
9	CS614-1K	1579	CS109 mrcA::res ampH::res dacA::res dacC::res dacB::res pbpG::res:kan:res	0	1	0	1	0	0	1	0	1	0		40.5233	2.43565	4.4565	30.2914	2.22293	0.382897	0.733886	52.9887	1.35078	43.5227	3.2759	3.99915	1.61668	1.13806	6.48798	1.34014	2.43565	5.86223	81.16	4.82876	2.23889	30.8197	59.4767
10	CS615-1K	1580	CS109 mrcA::res ampC::res dacA::res dacC::res pbpG::res dacB::res:kan::res	0	1	0	1	0	0	1	0	0	1		44.6755	1.87062	5.41331	33.6294	2.41405	0.51207	0.836033	49.7022	1.19135	43.2752	3.10377	2.43495	0	1.10774	5.62232	0.992789	1.87062	6.47926	83.1167	4.31254	1.423	28.5993	55.3245
11	CS616-1K	1581	CS109 mrcA::res ampC::res dacA::res ampH::res pbpG::res dacB::res:kan::res	0	1	0	1	0	1	1	0	0	0		41.4343	2.54542	4.78454	30.9358	2.04901	0.411914	0.707647	51.5315	1.66878	44.1487	2.89396	3.15801	0	1.25687	7.03422	1.76384	2.54542	6.46212	82.135	3.70722	1.96099	30.4552	58.5657
12	CS617-1K	1582	CS109 mrcA::res ampC::res dacC::res pbpG::res ampH::res dacB::res:kan::res	0	1	0	1	1	0	1	0	0	0		43.6885	3.26364	6.56046	31.519	0.984622	0.387211	0.973559	49.5519	2.2237	40.0044	1.8033	2.61091	2.83217	0.995685	6.7596	1.94712	3.26364	8.67168	75.925	3.51993	1.63919	29.2824	56.3115
13	CS618-1K	1583	CS109 mrcA::res ampC::res dacC::res pbpG::res ampH::res dacA::res:kan::res	0	1	1	1	0	0	1	0	0	0		40.8608	1.59441	2.89704	26.3026	6.28387	2.94915	0.833681	53.1471	0.854523	30.0438	13.1617	1.70905	6.91955	0.958733	5.99208	0.885786	1.59441	4.3143	70.82	19.2059	1.00389	30.5683	59.1392
14	CS619-1K	1584	CS109 mrcA::res ampC::res dacA dacB::res dacC::res ampH::res:kan::res	0	1	0	1	0	0	1	1	0	0		45.6783	2.67867	6.74547	32.8381	2.24488	0	1.17124	46.5568	2.48346	40.1366	0.997723	1.87615	0	1.73517	7.76488	0	2.67867	9.92119	77.5717	2.74374	0.938076	28.455	54.3217
15	CS806-1K	1585	CS109 ampC::res dacC::res pbpG::res ampH::res dacA::res dacB::res mrcA::res dacD::res:kan:res	0	1	0	1	0	0	0	0	0	0		39.9934	1.4114	1.94068	6.05359	29.3748	0.705701	0.507222	52.7732	0.297717	6.46157	40.0706	10.0673	1.92965	0.297717	7.23343	2.49201	1.4114	2.47363	39.52	51.0806	5.8643	31.2089	60.0066
16	SKCS72-1	1595	CS109 mrcA::res ampC::res dacC::res pbpG::res ampH::res dacA::res dacB::res pbp4b::frt:kan:frt	0	1	0	0	0	0	1	0	0	0		40.2298	1.85087	3.93575	30.8371	2.96777	0	0.63823	51.335	1.31901	42.7933	3.29752	2.66993	0.936071	1.14881	8.43527	1.09563	1.85087	5.75116	81.82	5.08457	1.70017	31.291	59.7702
17	SKCS77-1	1596	CS109 ampC::res dacC::res pbpG::res ampH::res dacA::res dacB::res mrcA::res dacD::res pbp4b::res:kan:res	0	1	0	0	0	0	0	0	0	0		43.9569	1.64957	1.60728	7.30676	32.8117	0.58158	0	49.815	0.496986	10.1935	38.6275	3.78556	1.19488	0.422967	6.22819	1.00455	1.64957	2.21881	39.6367	53.137	2.22763	29.0596	56.0431
18	SKCS78-1	1597	CS109 ampC::res dacC::res pbpG::res ampH::res dacA::res dacB::res pbp4b::frt:kan:frt	1	1	0	0	0	0	1	0	0	0		39.7417	1.23898	4.32591	29.3679	3.35993	0.713986	0.734985	51.029	1.82696	41.0332	3.02394	4.00042	0.98698	1.85846	9.22932	2.16296	1.23898	6.73562	81.4933	5.98663	2.50595	31.6674	60.2583
19	SKCS80-1	1598	CS109 dacC::res ampH::res dacA::res dacB::res mrcA::res dacD::res pbp4b::frt pbpG::res:kan:res	0	1	0	0	0	0	0	0	1	0		43.7726	1.61875	1.71523	7.62419	31.8604	0.653931	0.300165	50.0525	0	10.8595	38.4962	4.40599	0.728972	0.503849	6.17482	1.40434	1.61875	2.14225	39.9933	52.0375	2.55319	29.1428	56.2274
20	SKCS81-1	1599	CS109 dacC::res ampH::res dacA::res dacB::res mrcB::res dacD::res pbp4b::frt pbpG::res:kan:res	1	0	0	0	0	0	0	0	1	0		47.638	1.91542	1.9477	5.03605	36.888	1.45271	0.398149	42.914	0	4.64866	35.9626	6.66093	2.6902	0.505757	9.44797	2.39966	1.91542	2.89645	33.7485	57.563	4.13035	27.7557	52.362
21	SKCS82-1	1600	CS109 dacC::res ampH::res dacA::res dacB::res mrcB::res dacD::res pbp4b::frt ampC::res:kan:res	1	0	0	0	0	0	0	1	0	0		43.9029	1.1672	1.79175	8.19085	30.9102	1.00338	0.839562	48.3669	0.737176	8.60039	32.3538	5.25238	1.77127	0.317395	7.73011	2.13986	1.1672	2.80537	44.825	48.8533	3.33948	29.3369	56.0971
22	SKCS87-1	1601	CS109 dacC::res ampH::res dacA::res dacB::res mrcB::res dacD::res pbp4b::frt ampC::res pbpG::res:kan:res	1	0	0	0	0	0	0	0	0	0		48.9514	1.20613	1.77116	5.22656	40.3021	0.445507	0	46.637	0	6.36749	39.5958	9.86635	0.434641	0.488971	4.4116	0.977942	1.20613	1.77116	32.8833	60.5998	5.25915	26.2596	51.0486
23	SKCS88-1	1602	CS109 dacC::res ampH::res dacA::res dacB::res dacD::res pbp4b::frt pbpG::res:kan:res	1	1	0	0	0	0	0	0	1	0		55.5186	1.21323	5.46489	21.4731	25.7784	0.52609	1.06292	38.8125	0.880395	13.0449	19.927	5.99098	1.28838	0.762293	5.66889	1.15954	1.21323	7.69093	49.2565	37.0732	3.1458	23.1855	44.4814
24	SKCS89-1	1603	CS109 dacC::res ampH::res dacA::res dacB::res dacD::res pbp4b::frt ampC::res:kan:res	1	1	0	0	0	0	0	1	0	0		49.0472	1.39388	5.22705	21.1913	19.5905	0.882065	0.762278	44.4081	1.63345	18.36	21.9318	3.51737	1.27409	0.620712	6.5447	1.60078	1.39388	7.03111	53.8862	32.1391	2.14527	26.5672	50.9528
25	SKCS97-1	1604	CS109 dacC::res ampH::res dacA::res dacB::res mrcA::res dacD::res pbp4b::frt ampC::res:kan:res	0	1	0	0	0	0	0	1	0	0		49.3187	1.67128	3.77901	20.0447	22.8018	0.436449	0.58548	45.7313	0.734511	17.2983	24.3134	3.83223	1.39451	0.180967	4.94997	0.468384	1.67128	5.209	52.7767	36.0532	1.57193	26.1656	50.6813
26	SKCS99-1	1605	CS109 ampC::res dacC::res pbpG::res ampH::res dacA::res dacB::res mrcB::res dacD::res:kan:res	1	0	0	1	0	0	0	0	0	0		42.4796	1.19252	1.74044	4.14697	34.1427	1.25698	0	48.6356	0.504942	4.104	41.9639	10.0559	2.92222	0.386764	8.88483	3.12634	1.19252	2.76644	34.4892	57.7192	5.8122	30.241	57.5204
27	SKCS100-1	1606	CS109 dacC::res ampH::res dacA::res dacB::res dacD::res pbp4b::frt ampC::res pbpG::res:kan:res	1	1	0	0	0	0	0	0	0	0		42.7684	1.50637	1.90667	7.36332	31.4021	0.589908	0	46.5606	0.547772	10.5551	33.8249	0.600442	1.30623	0.51617	10.671	4.01348	1.50637	2.67566	42.595	49.5576	1.63805	30.3943	57.2316
28	CS703-1			0	1	0	1	0	0	1	0	0	0		43.29	1.81607	4.05448	32.6681	3.15701	0.950269	0.644071	51.1034	1.18256	39.9113	3.62158	5.04699	0.707423	0.897477	5.60659	0.876359	1.81607	6.31401	80.1333	6.12572	2.28241	29.2894	56.71
